# Supplementary material for: Genome-Wide Identification, Phylogeny, Evolution and Expression Patterns of AP2/ERF Genes and Cytokinin Response Factors in Brassica rapa ssp. pekinensis
Source: PLoS One. 2013 Dec 30;8(12):e83444. doi: 10.1371/journal.pone.0083444 (PMC3875448; doi:10.1371/journal.pone.0083444)
Supplement: Table S2 — Summary of the AP2/ERF family transcription factors identified in B. rapa . (XLS) [file pone.0083444.s007.xls]

## Sheet: Sheet1
Group Name	BRAD Locus	Generic Name	Chromosome	Sub-genome	ORF length	Conserved AP2/ERF domain	Number of AA	Number of Ser	Percentage of Ser(%)
Group Ⅲ	Bra011383	BrERF001	A01	LF	690	incomplete single	229	38	16.5939
39	Bra037041	BrERF002	A03	MF1	708	incomplete single	235	47	20
	Bra034535	BrERF003	A08	MF2	699	incomplete single	232	36	15.5172
	Bra034273	BrERF004	A04	MF1	612	incomplete single	203	25	12.3153
	Bra008952	BrERF005	A10	LF	723	incomplete single	240	39	16.25
	Bra023332	BrERF006	A02	MF2	705	incomplete single	234	38	16.2393
	Bra009862	BrERF007	A06	LF	675	incomplete single	224	41	18.3036
	Bra036552	BrERF008	A09	MF1	654	incomplete single	217	41	18.894
	Bra027177	BrERF009	A05	LF	723	incomplete single	240	44	18.3333
	Bra015686	BrERF010	A07	LF	738	incomplete single	245	44	17.9592
	Bra040092	BrERF011	A01	LF	546	incomplete single	181	22	12.1547
	Bra012693	BrERF012	A03	MF1	534	incomplete single	177	20	11.2994
	Bra005314	BrERF013	A05	LF	615	incomplete single	204	18	8.82353
	Bra017302	BrERF014	A04	MF1	585	incomplete single	194	17	8.76289
	Bra023026	BrERF015	A03	MF2	612	complete single	203	21	10.3448
	Bra007539	BrERF016	A09	LF	747	incomplete single	248	34	13.7097
	Bra003415	BrERF017	A07	MF2	732	incomplete single	243	31	12.7572
	Bra000366	BrERF018	A03	MF2	834	incomplete single	277	46	16.6065
	Bra040333	BrERF019	A04	MF1	834	incomplete single	277	46	16.6065
	Bra004878	BrERF020	A05	LF	849	incomplete single	282	42	14.8936
	Bra033274	BrERF021	A10	LF	567	incomplete single	188	10	5.31915
	Bra032630	BrERF022	A09	MF1	561	incomplete single	186	10	5.37634
	Bra028291	BrERF023	A01	LF	714	complete single	237	30	12.6582
	Bra029147	BrERF024	A03	MF2	639	complete single	212	31	14.6226
	Bra022573	BrERF025	A02	MF1	675	complete single	224	29	12.9464
	Bra016761	BrERF026	A08	MF2	567	complete single	188	23	12.234
	Bra027616	BrERF027	A09	LF	753	incomplete single	250	34	13.6
	Bra017235	BrERF028	A04	MF1	540	incomplete single	179	17	9.49721
	Bra023070	BrERF029	A03	MF2	564	incomplete single	187	17	9.09091
	Bra016763	BrERF030	A08	MF2	609	incomplete single	202	15	7.42574
	Bra019777	BrERF031	A06	LF	621	incomplete single	206	17	8.25243
	Bra026963	BrERF032	A09	MF1	618	incomplete single	205	16	7.80488
	Bra027612	BrERF033	A09	LF	558	incomplete single	185	12	6.48649
	Bra028290	BrERF034	A01	LF	663	incomplete single	220	18	8.18182
	Bra022770	BrERF035	A03	MF2	645	incomplete single	214	17	7.94393
	Bra019162	BrERF036	A03	MF1	645	incomplete single	214	15	7.00935
	Bra010460	BrERF037	A08	MF2	828	incomplete single	275	16	5.81818
	Bra010461	BrERF038	A08	MF2	777	incomplete single	258	15	5.81395
	Bra010463	BrERF039	A08	MF2	675	complete single	224	13	5.80357
GroupⅡ	Bra028009	BrERF040	A09	LF	552	incomplete single	183	18	9.83607
29	Bra010210	BrERF041	A06	MF1	558	incomplete single	185	16	8.64865
	Bra003924	BrERF042	A07	MF2	555	incomplete single	184	22	11.9565
	Bra007975	BrERF043	A02	MF1	549	incomplete single	182	24	13.1868
	Bra016136	BrERF044	A07	LF	552	incomplete single	183	22	12.0219
	Bra007974	BrERF045	A02	MF1	447	incomplete single	148	15	10.1351
	Bra016133	BrERF046	A07	LF	420	incomplete single	139	14	10.0719
	Bra024539	BrERF047	A09	LF	408	incomplete single	135	14	10.3704
	Bra012345	BrERF048	A07	MF1	447	incomplete single	148	19	12.8378
	Bra014056	BrERF049	A08	MF1	468	incomplete single	155	11	7.09677
	Bra037124	BrERF050	A09	MF1	540	incomplete single	179	11	6.14525
	Bra012140	BrERF051	A07	LF	567	incomplete single	188	12	6.38298
	Bra036061	BrERF052	A09	LF	489	incomplete single	162	8	4.93827
	Bra032173	BrERF053	A04	MF1	519	incomplete single	172	10	5.81395
	Bra017811	BrERF054	A03	MF1	579	incomplete single	192	12	6.25
	Bra011744	BrERF055	A01	LF	588	incomplete single	195	14	7.17949
	Bra002377	BrERF056	A10	LF	687	incomplete single	228	20	8.77193
	Bra006599	BrERF057	A03	MF1	639	incomplete single	212	19	8.96226
	Bra020162	BrERF058	A02	MF2	450	incomplete single	150	10	6.66667
	Bra003780	BrERF059	A07	MF2	585	incomplete single	194	23	11.8557
	Bra015882	BrERF060	A07	LF	564	incomplete single	187	25	13.369
	Bra016518	BrERF061	A08	MF2	372	incomplete single	123	18	14.6341
	Bra031069	BrERF062	A09	MF1	978	incomplete single	325	32	9.84615
	Bra025719	BrERF063	A06	LF	468	incomplete single	155	18	11.6129
	Bra036022	BrERF064	A09	LF	714	incomplete single	237	49	20.6751
	Bra012298	BrERF065	A07	MF1	660	incomplete single	219	39	17.8082
	Bra016400	BrERF066	A08	MF2	633	incomplete single	210	33	15.7143
	Bra015660	BrERF067	A07	LF	711	incomplete single	236	42	17.7966
	Bra040309	BrERF068	Scaffold000196	LF	591	incomplete single	196	43	21.9388
Group Ⅰ	Bra011833	BrERF069	A01	LF	831	incomplete single	276	31	11.2319
15	Bra017879	BrERF070	A03	MF1	783	incomplete single	260	23	8.84615
	Bra010657	BrERF071	A08	MF2	777	incomplete single	258	27	10.4651
	Bra030255	BrERF072	A04	MF1	711	incomplete single	236	32	13.5593
	Bra024357	BrERF073	A06	LF	372	incomplete single	123	9	7.31707
	Bra024358	BrERF074	A06	LF	849	incomplete single	282	23	8.15603
	Bra031880	BrERF075	A02	MF2	834	incomplete single	277	28	10.1083
	Bra040381	BrERF076	Scaffold000201	No hits	966	incomplete single	321	43	13.3956
	Bra031371	BrERF077	A05	LF	783	incomplete single	260	28	10.7692
	Bra015634	BrERF078	A07	LF	987	incomplete single	328	37	11.2805
	Bra008343	BrERF079	A02	MF1	936	incomplete single	311	36	11.5756
	Bra003659	BrERF080	A07	MF2	957	incomplete single	318	31	9.74843
	Bra032724	BrERF081	A04	MF1	1053	incomplete single	350	44	12.5714
	Bra027697	BrERF082	A09	LF	930	incomplete single	309	43	13.9159
	Bra027736	BrERF083	A09	MF1	918	incomplete single	305	41	13.4426
Group Ⅳ	Bra010383	BrERF084	A08	MF2	831	incomplete single	276	30	10.8696
22	Bra026280	BrERF085	A01	LF	882	incomplete single	293	34	11.6041
	Bra024222	BrERF086	A03	MF1	687	incomplete single	228	22	9.64912
	Bra031146	BrERF087	A09	LF	936	incomplete single	311	25	8.03859
	Bra007341	BrERF088	A09	LF	813	incomplete single	270	29	10.7407
	Bra014617	BrERF089	A04	MF1	780	complete single	259	28	10.8108
	Bra004978	BrERF090	A05	LF	954	complete single	317	50	15.7729
	Bra000178	BrERF091	A03	MF2	1011	complete single	336	51	15.1786
	Bra002159	BrERF092	A10	LF	921	incomplete single	306	36	11.7647
	Bra023674	BrERF093	A02	MF2	867	incomplete single	288	31	10.7639
	Bra006460	BrERF094	A03	MF1	876	incomplete single	291	32	10.9966
	Bra015840	BrERF095	A07	LF	621	incomplete single	206	26	12.6214
	Bra003752	BrERF096	A07	MF2	615	incomplete single	204	31	15.1961
	Bra008200	BrERF097	A02	MF1	597	incomplete single	198	28	14.1414
	Bra005113	BrERF098	A05	LF	744	incomplete single	247	16	6.47773
	Bra017011	BrERF099	A04	MF1	1011	complete single	336	24	7.14286
	Bra034159	BrERF100	A01	MF1	873	incomplete single	291	25	8.59107
	Bra001386	BrERF101	A03	MF2	1155	incomplete single	384	28	7.29167
	Bra029889	BrERF102	A05	LF	945	incomplete single	314	29	9.23567
	Bra009112	BrERF103	A10	LF	993	incomplete single	330	24	7.27273
	Bra028759	BrERF104	A02	MF2	918	incomplete single	305	28	9.18033
	Bra005852	BrERF105	A03	MF1	987	incomplete single	328	31	9.45122
Group Ⅵ-L	Bra036360	BrERF106	A02	MF1	846	complete single	281	30	10.6762
6	Bra025170	BrERF107	A06	LF	957	complete single	318	30	9.43396
	Bra024743	BrERF108	A09	LF	1005	complete single	334	43	12.8743
	Bra033923	BrERF109	A02	MF1	951	complete single	316	36	11.3924
	Bra004033	BrERF110	A07	MF2	954	complete single	317	32	10.0946
	Bra004318	BrERF111	A07	LF	915	complete single	304	35	11.5132
Group Ⅹ	Bra021048	BrERF112	A08	MF2	765	incomplete single	254	29	11.4173
9	Bra021047	BrERF113	A08	MF2	546	incomplete single	181	16	8.83978
	Bra040159	BrERF114	A01	LF	723	incomplete single	240	32	13.3333
	Bra022115	BrERF115	A02	MF1	690	incomplete single	229	26	11.3537
	Bra017495	BrERF116	A09	MF2	738	incomplete single	245	26	10.6122
	Bra024954	BrERF117	A06	LF	657	incomplete single	218	26	11.9266
	Bra037630	BrERF118	A04	MF1	708	incomplete single	235	28	11.9149
	Bra004873	BrERF119	A05	LF	699	incomplete single	232	26	11.2069
	Bra032665	BrERF120	A09	MF1	480	incomplete single	159	19	11.9497
Group Ⅺ	Bra021712	BrERF121	A04	MF1	798	incomplete single	265	54	20.3774
17	Bra022832	BrERF122	A03	MF2	702	incomplete single	233	48	20.6009
	Bra018271	BrERF123	A05	LF	723	incomplete single	240	49	20.4167
	Bra032433	BrERF124	A09	MF1	687	incomplete single	228	37	16.2281
	Bra015478	BrERF125	A10	LF	711	incomplete single	236	43	18.2203
	Bra023746	BrERF126	A01	MF2	633	incomplete single	210	30	14.2857
	Bra006222	BrERF127	A03	MF1	636	incomplete single	211	35	16.5877
	Bra026949	BrERF128	A09	MF1	666	incomplete single	221	33	14.9321
	Bra010901	BrERF129	A08	MF2	705	incomplete single	234	28	11.9658
	Bra030076	BrERF130	A07	MF1	726	incomplete single	241	30	12.4481
	Bra006466	BrERF131	A03	MF1	933	complete single	310	37	11.9355
	Bra002168	BrERF132	A10	LF	954	complete single	317	36	11.3565
	Bra023684	BrERF133	A02	MF2	942	complete single	313	35	11.1821
	Bra012499	BrERF173	A07	MF1	888	complete single	295	26	8.81356
	Bra010972	BrERF174	A08	MF2	906	complete single	301	25	8.30565
	Bra026942	BrERF175	A09	MF1	885	incomplete single	294	37	12.585
	Bra019801	BrERF176	A06	LF	978	incomplete single	325	37	11.3846
Group Ⅸ	Bra014925	BrERF134	A07	LF	420	incomplete single	139	16	11.5108
23	Bra023748	BrERF135	A01	MF2	417	incomplete single	138	15	10.8696
	Bra013310	BrERF136	A01	LF	915	incomplete single	304	28	9.21053
	Bra014924	BrERF137	A07	LF	417	incomplete single	138	11	7.97101
	Bra023749	BrERF138	A01	MF1	363	complete single	120	11	9.16667
	Bra027493	BrERF139	A09	MF2	399	incomplete single	132	13	9.84848
	Bra015310	BrERF140	A10	LF	405	incomplete single	134	12	8.95522
	Bra032512	BrERF141	A09	MF1	417	incomplete single	138	14	10.1449
	Bra024953	BrERF142	A06	LF	888	incomplete single	295	30	10.1695
	Bra017493	BrERF143	A09	MF2	885	incomplete single	294	30	10.2041
	Bra040158	BrERF144	A01	LF	801	incomplete single	266	18	6.76692
	Bra021049	BrERF145	A08	MF2	846	incomplete single	281	25	8.8968
	Bra035732	BrERF146	A04	LF	654	incomplete single	217	21	9.67742
	Bra029319	BrERF147	A02	MF2	672	incomplete single	223	19	8.52018
	Bra012938	BrERF148	A03	LF	777	incomplete single	258	25	9.68992
	Bra001784	BrERF149	A03	MF2	648	incomplete single	215	28	13.0233
	Bra035792	BrERF150	A05	LF	678	incomplete single	225	29	12.8889
	Bra038261	BrERF151	A01	MF1	675	incomplete single	224	27	12.0536
	Bra018864	BrERF152	A06	LF	612	incomplete single	203	27	13.3005
	Bra028690	BrERF153	A02	MF2	549	incomplete single	182	19	10.4396
	Bra009250	BrERF154	A10	LF	636	incomplete single	211	26	12.3223
	Bra035919	BrERF155	A09	MF1	612	incomplete single	203	23	11.33
	Bra012939	BrERF156	A03	LF	597	incomplete single	198	20	10.101
Group Ⅶ	Bra021543	BrERF157	A01	MF1	1098	incomplete single	365	37	10.137
16	Bra027355	BrERF158	A05	LF	1140	incomplete single	379	40	10.5541
	Bra001541	BrERF159	A03	MF2	1059	incomplete single	352	32	9.09091
	Bra030919	BrERF160	A08	MF1	921	complete single	306	31	10.1307
	Bra022176	BrERF161	A05	LF	729	incomplete single	242	20	8.26446
	Bra021200	BrERF162	A01	MF1	732	incomplete single	243	23	9.46502
	Bra001640	BrERF163	A03	MF2	738	incomplete single	245	21	8.57143
	Bra021401	BrERF164	A01	MF1	642	complete single	213	17	7.98122
	Bra016063	BrERF165	A07	LF	756	incomplete single	251	19	7.56972
	Bra003883	BrERF166	A07	MF2	732	complete single	243	25	10.2881
	Bra036016	BrERF167	Scaffold000111	MF1	582	incomplete single	193	13	6.73575
	Bra006325	BrERF168	A03	MF1	591	incomplete single	196	18	9.18367
	Bra015266	BrERF169	A10	LF	552	incomplete single	183	9	4.91803
	Bra034624	BrERF170	A08	MF2	510	incomplete single	169	18	10.6509
	Bra011529	BrERF171	A01	LF	789	incomplete single	262	25	9.54198
	Bra017656	BrERF172	A03	MF1	813	incomplete single	270	27	10
Group Ⅷ	Bra032898	BrERF177	A09	LF	546	incomplete single	181	15	8.28729
27	Bra010881	BrERF178	A08	MF2	555	incomplete single	184	14	7.6087
	Bra030094	BrERF179	A07	MF1	537	incomplete single	178	16	8.98876
	Bra005480	BrERF180	A05	LF	651	incomplete single	216	25	11.5741
	Bra021871	BrERF181	A04	MF1	651	incomplete single	216	33	15.2778
	Bra008835	BrERF182	A10	LF	654	incomplete single	217	26	11.9816
	Bra023404	BrERF183	A02	MF2	750	incomplete single	249	30	12.0482
	Bra006195	BrERF184	A03	MF1	777	incomplete single	258	34	13.1783
	Bra032901	BrERF185	A09	LF	489	incomplete single	162	15	9.25926
	Bra032900	BrERF186	A09	LF	477	incomplete single	158	14	8.86076
	Bra010880	BrERF187	A08	MF2	519	complete single	172	20	11.6279
	Bra030095	BrERF188	A07	MF1	507	complete single	168	16	9.52381
	Bra009272	BrERF189	A10	LF	762	incomplete single	253	29	11.4625
	Bra005932	BrERF190	A03	MF1	768	complete single	255	24	9.41176
	Bra028703	BrERF191	A02	MF2	768	incomplete single	255	29	11.3725
	Bra019622	BrERF192	A06	LF	684	incomplete single	227	31	13.6564
	Bra029302	BrERF193	A02	MF2	765	incomplete single	254	36	14.1732
	Bra031903	BrERF194	A02	MF2	1140	incomplete single	379	52	13.7203
	Bra024325	BrERF195	A06	LF	1188	incomplete single	395	57	14.4304
	Bra037794	BrERF196	A09	MF1	1146	incomplete single	381	54	14.1732
	Bra039658	BrERF197	A06	LF	531	incomplete single	176	9	5.11364
	Bra030957	BrERF198	A08	MF1	570	complete single	189	15	7.93651
	Bra038107	BrERF199	A05	MF2	603	complete single	200	14	7
	Bra027270	BrERF200	A05	LF	483	complete single	160	8	5
	Bra001588	BrERF201	A03	MF2	636	complete single	211	16	7.58294
	Bra021594	BrERF202	A01	MF1	642	complete single	213	14	6.57277
	Bra003701	BrERF203	A07	MF2	588	complete single	195	15	7.69231
Group Ⅴ	Bra036543	BrERF204	A09	MF1	552	incomplete single	183	20	10.929
11	Bra009837	BrERF205	A06	LF	513	complete single	170	17	10
	Bra008985	BrERF206	A10	LF	564	incomplete single	187	17	9.09091
	Bra016663	BrERF207	A08	MF2	603	incomplete single	200	29	14.5
	Bra026140	BrERF208	A06	LF	597	incomplete single	198	28	14.1414
	Bra026770	BrERF209	A09	MF1	516	complete single	171	24	14.0351
	Bra016367	BrERF210	A08	MF2	477	incomplete single	158	12	7.59494
	Bra012352	BrERF211	A07	MF1	444	incomplete single	147	11	7.48299
	Bra020490	BrERF212	A02	MF2	528	incomplete single	175	13	7.42857
	Bra009824	BrERF213	A06	LF	579	incomplete single	192	16	8.33333
	Bra036536	BrERF214	A09	MF1	540	incomplete single	179	12	6.70391
Group Ⅵ	Bra004548	BrERF215	A05	LF	810	incomplete single	269	31	11.5242
13	Bra003462	BrERF216	A07	MF1	852	incomplete single	283	24	8.48057
	Bra007963	BrERF217	A02	MF1	504	incomplete single	167	8	4.79042
	Bra003936	BrERF218	A07	MF2	498	incomplete single	165	12	7.27273
	Bra019270	BrERF219	A03	MF1	933	incomplete single	310	31	10
	Bra013730	BrERF220	A01	LF	948	incomplete single	315	35	11.1111
	Bra000736	BrERF221	A03	MF1	822	complete single	273	31	11.3553
	Bra003068	BrERF222	A10	LF	1095	incomplete single	364	43	11.8132
	Bra022643	BrERF223	A02	MF1	1059	incomplete single	352	49	13.9205
	Bra029079	BrERF224	A03	MF2	1032	incomplete single	343	44	12.828
	Bra026295	BrERF225	A01	LF	1014	incomplete single	337	40	11.8694
	Bra040839	BrERF226	A08	MF2	978	incomplete single	325	39	12
	Bra010389	BrERF227	A08	MF2	987	incomplete single	328	34	10.3659
Group Xb-L	Bra008460	BrERF228	A02	MF1	795	incomplete single	264	19	7.19697
9	Bra020063	BrERF229	A03	MF2	756	incomplete single	251	21	8.36653
	Bra002262	BrERF230	A10	LF	765	incomplete single	254	21	8.26772
	Bra006518	BrERF231	A03	MF1	756	incomplete single	251	20	7.96813
	Bra019087	BrERF232	A03	MF1	450	incomplete single	149	11	7.38255
	Bra019086	BrERF233	A03	MF1	405	incomplete single	134	10	7.46269
	Bra010429	BrERF234	A08	MF2	465	complete single	154	12	7.79221
	Bra012123	BrERF235	A07	LF	438	incomplete single	145	16	11.0345
	Bra034250	BrERF236	A04	MF1	495	incomplete single	164	17	10.3659
AP2 Subfamily	Bra007066	BrAP2-1	A09	MF2	1239	incomplete and complete double	412	47	11.4078
30	Bra003178	BrAP2-2	A07	MF2	1242	incomplete and complete double	413	45	10.8959
	Bra011782	BrAP2-3	A01	LF	1638	incomplete and incomplete double	545	63	11.5596
	Bra035137	BrAP2-4	A07	LF	927	incomplete and incomplete double	308	28	9.09091
	Bra026082	BrAP2-5	A06	LF	993	incomplete and incomplete double	330	37	11.2121
	Bra012139	BrAP2-6	A07	LF	1083	incomplete and complete double	360	35	9.72222
	Bra017809	BrAP2-7	A03	MF1	1299	incomplete and complete double	432	44	10.1852
	Bra011741	BrAP2-8	A01	LF	1302	incomplete and complete double	433	44	10.1617
	Bra017852	BrAP2-9	A03	MF1	1671	incomplete and incomplete double	556	60	10.7914
	Bra009026	BrAP2-10	A10	LF	1725	incomplete and incomplete double	574	61	10.6272
	Bra008040	BrAP2-11	A02	MF1	1323	incomplete and incomplete double	440	45	10.2273
	Bra020444	BrAP2-12	A02	MF1	1680	incomplete and incomplete double	559	77	13.7746
	Bra018899	BrAP2-13	A06	LF	1680	incomplete and incomplete double	559	58	10.3757
	Bra030451	BrAP2-14	A05	MF2	1695	incomplete and incomplete double	564	53	9.39716
	Bra031234	BrAP2-15	A05	LF	1674	incomplete and incomplete double	557	59	10.5925
	Bra028584	BrAP2-16	A02	MF2	1692	incomplete and incomplete double	563	54	9.59147
	Bra024394	BrAP2-17	A06	LF	1350	incomplete and incomplete double	449	46	10.245
	Bra023617	BrAP2-18	A02	MF2	1611	incomplete and incomplete double	536	50	9.32836
	Bra013978	BrAP2-19	A08	LF	1740	incomplete and incomplete double	579	53	9.15371
	Bra010610	BrAP2-20	A08	MF2	1662	incomplete and incomplete double	553	63	11.3924
	Bra006065	BrAP2-21	A03	MF1	1671	incomplete and incomplete double	556	61	10.9712
	Bra011939	BrAP2-22	A07	LF	1365	incomplete and complete double	454	53	11.674
	Bra000487	BrAP2-23	A03	MF2	1254	incomplete and complete double	417	51	12.2302
	Bra000237	BrAP2-24	A03	MF2	1392	incomplete and complete double	463	61	13.1749
	Bra034249	BrAP2-25	A04	MF1	549	complete and incomplete double	182	14	7.69231
	Bra023921	BrAP2-26	A01	MF1	1404	incomplete single	467	58	12.4197
	Bra004641	BrAP2-27	A05	LF	1245	incomplete single	414	49	11.8357
	Bra020262	BrAP2-28	A02	MF1	1290	complete single	429	53	12.3543
	Bra002510	BrAP2-29	A10	LF	1359	complete single	452	54	11.9469
	Bra007123	BrAP2-30	A09	LF	1032	complete single	343	42	12.2449
RAV Subfamily	Bra026509	BrRAV-1	A02	MF1	981	complete single	326	31	9.5092
14	Bra024735	BrRAV-2	A09	LF	1119	complete single	372	36	9.67742
	Bra025159	BrRAV-3	A06	LF	2490	complete single	829	81	9.77081
	Bra019821	BrRAV-4	A06	LF	1026	complete single	341	46	13.4897
	Bra026917	BrRAV-5	A09	MF1	1023	complete single	340	41	12.0588
	Bra011002	BrRAV-6	A08	MF2	1080	complete single	359	35	9.7493
	Bra018894	BrRAV-7	A06	LF	1017	complete single	338	27	7.98817
	Bra038346	BrRAV-8	A02	MF1	1053	complete single	350	38	10.8571
	Bra014282	BrRAV-9	A08	MF1	1020	complete single	339	28	8.25959
	Bra018854	BrRAV-10	A06	LF	1023	complete single	340	27	7.94118
	Bra030458	BrRAV-11	A05	MF2	951	complete single	316	26	8.22785
	Bra018869	BrRAV-12	A06	LF	1005	complete single	334	32	9.58084
	Bra018868	BrRAV-13	A06	LF	1017	complete single	338	27	7.98817
	Bra030476	BrRAV-14	A05	MF2	978	complete single	325	25	7.69231
Soloist	Bra034895	Brsoloist	A08	MF2	633	complete single	210	17	8.09524
