# Supplementary material for: Genome-Wide Identification, Phylogeny, Evolution and Expression Patterns of AP2/ERF Genes and Cytokinin Response Factors in Brassica rapa ssp. pekinensis
Source: PLoS One. 2013 Dec 30;8(12):e83444. doi: 10.1371/journal.pone.0083444 (PMC3875448; doi:10.1371/journal.pone.0083444)
Supplement: Table S3 — Summary of the duplicated gene pairs and determination of the Ka , Ks values of the AP2/ERF family transcription factors in B. rapa and A. thaliana . (XLS) [file pone.0083444.s008.xls]

## Sheet: Sheet1
			Arabidopsis					Brassica rapa				Brassica rapa				Brassica rapa
Group Name	BRAD Locus	Generic Name		Ka value	Ks value	Ka/Ks			Ka value	Ks value	Ka/Ks		Ka value	Ks value	Ka/Ks		Ka value	Ks value	Ka/Ks
Group Ⅲ	Bra011383	BrERF001	AT4G32800	0.2	0.49	0.408163		Bra037041	0.1	0.45	0.222222	Bra034535	0.11	0.36	0.305556
	Bra037041	BrERF002	AT4G32800	0.14	0.65	0.215385		Bra011383	0.1	0.45	0.222222	Bra034535	0.13	0.39	0.333333
	Bra034535	BrERF003	AT4G32800	0.15	0.52	0.288462		Bra011383	0.11	0.36	0.305556	Bra037041	0.13	0.39	0.333333
	Bra034273	BrERF004	AT2G25820	0.17	0.62	0.274194		Bra011383	0.34	1.63	0.208589
	Bra008952	BrERF005	AT5G11590	0.09	0.56	0.160714		Bra009862	0.24	1.12	0.214286	Bra023332	0.12	0.57	0.210526
	Bra023332	BrERF006	AT5G11590	0.12	0.59	0.20339		Bra008952	0.12	0.57	0.210526	Bra009862	0.26	1.38	0.188406
	Bra009862	BrERF007	AT5G25810	0.09	0.49	0.183673		Bra036552	0.06	0.23	0.26087	Bra008952	0.24	1.12	0.214286
	Bra036552	BrERF008	AT5G25810	0.12	0.51	0.235294		Bra009862	0.06	0.23	0.26087	Bra008952	0.24	1.23	0.195122
	Bra027177	BrERF009	AT3G16280	0.1	0.47	0.212766
	Bra015686	BrERF010	AT1G77200	0.14	0.43	0.325581
	Bra040092	BrERF011	AT4G16750	0.07	0.44	0.159091		Bra012693	0.06	0.3	0.2
	Bra012693	BrERF012	AT4G16750	0.07	0.34	0.205882		Bra040092	0.06	0.3	0.2
	Bra005314	BrERF013	AT2G35700	0.12	0.64	0.1875		Bra017302	0.16	0.43	0.372093	Bra023026	0.13	0.54	0.240741
	Bra017302	BrERF014	AT2G35700	0.1	0.62	0.16129		Bra005314	0.16	0.43	0.372093	Bra023026	0.14	0.52	0.269231
	Bra023026	BrERF015	AT2G35700	0.16	0.85	0.188235		Bra005314	0.13	0.54	0.240741	Bra017302	0.14	0.52	0.269231
	Bra007539	BrERF016	AT3G60490	0.1	0.43	0.232558		Bra003415	0.09	0.33	0.272727	Bra040333	0.36	0.96	0.375
	Bra003415	BrERF017	AT3G60490	0.11	0.44	0.25		Bra007539	0.09	0.33	0.272727	Bra004878	0.35	0.94	0.37234
	Bra000366	BrERF018	AT2G44940	0.18	0.45	0.4		Bra040333	0.11	0.25	0.44	Bra004878	0.13	0.33	0.393939	Bra003415	0.41	1.27	0.322835
	Bra040333	BrERF019	AT2G44940	0.17	0.43	0.395349		Bra000366	0.11	0.25	0.44	Bra004878	0.11	0.34	0.323529	Bra007539	0.36	0.96	0.375
	Bra004878	BrERF020	AT2G44940	0.15	0.42	0.357143		Bra000366	0.13	0.33	0.393939	Bra040333	0.11	0.34	0.323529
	Bra033274	BrERF021	AT1G01250	0.06	0.33	0.181818		Bra032630	0.09	0.23	0.391304
	Bra032630	BrERF022	AT1G01250	0.09	0.37	0.243243		Bra033274	0.09	0.23	0.391304
	Bra028291	BrERF023	AT5G52020	0.1	0.46	0.217391		Bra022573	0.09	0.3	0.3	Bra029147	0.1	0.34	0.294118
	Bra029147	BrERF024	AT5G52020	0.16	0.63	0.253968		Bra028291	0.1	0.34	0.294118	Bra022573	0.11	0.36	0.305556
	Bra022573	BrERF025	AT5G52020	0.1	0.53	0.188679		Bra028291	0.09	0.3	0.3	Bra029147	0.11	0.36	0.305556
	Bra016761	BrERF026	AT1G12630	0.11	0.55	0.2		Bra027616	0.31	1.54	0.201299
	Bra027616	BrERF027	AT1G12630	0.28	1.57	0.178344		Bra016761	0.31	1.54	0.201299
	Bra017235	BrERF028	AT2G36450	0.1	0.34	0.294118		Bra023070	0.05	0.2	0.25
	Bra023070	BrERF029	AT2G36450	0.11	0.34	0.323529		Bra017235	0.05	0.2	0.25
	Bra016763	BrERF030	AT1G12610	0.11	0.64	0.171875		Bra026963	0.07	0.45	0.155556	Bra019777	0.08	0.54	0.148148
	Bra019777	BrERF031	AT1G12610	0.11	0.5	0.22		Bra016763	0.08	0.54	0.148148	Bra026963	0.05	0.32	0.15625
	Bra026963	BrERF032	AT1G12610	0.09	0.51	0.176471		Bra019777	0.05	0.32	0.15625	Bra016763	0.07	0.45	0.155556
	Bra027612	BrERF033	AT1G63030	0.06	0.5	0.12		Bra026963	0.17	0.9	0.188889	Bra016763	0.18	1.06	0.169811	Bra019777	0.17	0.74	0.22973
	Bra028290	BrERF034	AT5G51990	0.11	0.57	0.192982		Bra019162	0.24	1.04	0.230769	Bra010460	0.27	1.69	0.159763
	Bra022770	BrERF035
	Bra019162	BrERF036	AT4G25470	0.12	0.62	0.193548		Bra010460	0.12	0.49	0.244898	Bra028290	0.24	1.04	0.230769
	Bra010460	BrERF037	AT4G25470	0.16	0.74	0.216216		Bra019162	0.12	0.49	0.244898	Bra028290	0.27	1.49	0.181208
	Bra010461	BrERF038
	Bra010463	BrERF039
GroupⅡ	Bra028009	BrERF040	AT1G33760	0.14	0.66	0.212121		Bra010210	0.11	0.57	0.192982
	Bra010210	BrERF041	AT1G33760	0.12	0.57	0.210526		Bra028009	0.11	0.57	0.192982
	Bra003924	BrERF042	AT1G71450	0.14	0.35	0.4		Bra007975	0.06	0.26	0.230769	Bra016136	0.08	0.24	0.333333
	Bra007975	BrERF043	AT1G71450	0.13	0.3	0.433333		Bra003924	0.06	0.26	0.230769	Bra016136	0.06	0.28	0.214286
	Bra016136	BrERF044	AT1G71450	0.14	0.38	0.368421		Bra003924	0.08	0.24	0.333333	Bra007975	0.06	0.28	0.214286
	Bra007974	BrERF045	AT1G71520	0.17	0.7	0.242857		Bra016133	0.1	0.41	0.243902
	Bra016133	BrERF046	AT1G71520	0.15	0.54	0.277778		Bra024539	0.33	1.1	0.3	Bra012345	0.19	1.35	0.140741	Bra007974	0.1	0.41	0.243902
	Bra024539	BrERF047	AT1G22810	0.14	0.61	0.229508		Bra016133	0.33	1.1	0.3	Bra012345	0.1	0.38	0.263158
	Bra012345	BrERF048	AT1G22810	0.09	0.54	0.166667		Bra024539	0.1	0.38	0.263158	Bra016133	0.19	1.35	0.140741
	Bra014056	BrERF049	AT1G46768	0.12	0.8	0.15
	Bra037124	BrERF050	AT5G67190	0.07	0.41	0.170732		Bra012140	0.08	0.23	0.347826	Bra036061	0.16	0.86	0.186047
	Bra012140	BrERF051	AT5G67190	0.07	0.41	0.170732		Bra037124	0.08	0.23	0.347826	Bra036061	0.18	1.16	0.155172
	Bra036061	BrERF052	AT3G50260	0.09	0.45	0.2		Bra012140	0.18	1.16	0.155172	Bra037124	0.16	0.86	0.186047
	Bra032173	BrERF053	AT2G23340	0.07	0.46	0.152174		Bra011744	0.17	0.94	0.180851	Bra017811	0.17	1.16	0.146552
	Bra017811	BrERF054	AT2G23340	0.18	1.24	0.145161		Bra011744	0.04	0.24	0.166667	Bra032173	0.17	1.16	0.146552
	Bra011744	BrERF055	AT2G23340	0.2	1.11	0.18018		Bra017811	0.04	0.24	0.166667	Bra032173	0.17	0.94	0.180851
	Bra002377	BrERF056	AT5G21960	0.16	0.51	0.313725		Bra006599	0.13	0.37	0.351351	Bra020162	0.09	0.43	0.209302
	Bra006599	BrERF057	AT5G21960	0.15	0.53	0.283019		Bra002377	0.13	0.37	0.351351	Bra020162	0.11	0.61	0.180328
	Bra020162	BrERF058	AT5G21960	0.1	0.57	0.175439		Bra002377	0.09	0.43	0.209302	Bra006599	0.11	0.61	0.180328
	Bra003780	BrERF059	AT1G74930	0.18	0.55	0.327273		Bra025719	0.29	1.11	0.261261	Bra015882	0.12	0.44	0.272727
	Bra015882	BrERF060	AT1G74930	0.16	0.65	0.246154		Bra003780	0.12	0.44	0.272727
	Bra016518	BrERF061	AT1G19210	0.14	0.7	0.2		Bra025719	0.2	0.66	0.30303	Bra031069	0.12	0.52	0.230769
	Bra031069	BrERF062	AT1G19210	0.13	0.64	0.203125		Bra025719	0.13	0.53	0.245283	Bra016518	0.12	0.52	0.230769
	Bra025719	BrERF063	AT1G19210	0.16	0.7	0.228571		Bra016518	0.2	0.66	0.30303	Bra031069	0.13	0.53	0.245283
	Bra036022	BrERF064						Bra012298	0.12	0.36	0.333333	Bra016400	0.09	0.45	0.2
	Bra012298	BrERF065	AT1G21910	0.11	0.33	0.333333		Bra036022	0.12	0.36	0.333333	Bra016400	0.09	0.39	0.230769
	Bra016400	BrERF066	AT1G21910	0.07	0.42	0.166667		Bra012298	0.09	0.39	0.230769	Bra015660	0.19	0.83	0.228916	Bra036022	0.09	0.45	0.2
	Bra015660	BrERF067	AT1G77640	0.08	0.42	0.190476		Bra016400	0.19	0.83	0.228916	Bra012298	0.29	0.78	0.371795
	Bra040309	BrERF068
Group Ⅰ	Bra011833	BrERF069	AT4G39780	0.09	0.29	0.310345		Bra017879	0.07	0.25	0.28	Bra010657	0.07	0.22	0.318182
	Bra017879	BrERF070	AT2G22200	0.25	0.87	0.287356		Bra011833	0.07	0.25	0.28	Bra010657	0.14	0.35	0.4
	Bra010657	BrERF071	AT4G39780	0.11	0.22	0.5		Bra030255	0.22	1.08	0.203704	Bra011833	0.07	0.22	0.318182	Bra017879	0.14	0.35	0.4
	Bra030255	BrERF072	AT2G22200	0.14	0.51	0.27451		Bra011833	0.21	0.97	0.216495	Bra010657	0.22	1.08	0.203704
	Bra024357	BrERF073						Bra031880	0.18	0.37	0.486486
	Bra024358	BrERF074	AT5G65130	0.16	0.37	0.432432
	Bra031880	BrERF075	AT5G65130	0.17	0.47	0.361702		Bra024357	0.18	0.37	0.486486
	Bra040381	BrERF076
	Bra031371	BrERF077	AT1G22190	0.13	0.59	0.220339		Bra008343	0.23	0.71	0.323944	Bra015634	0.21	0.73	0.287671
	Bra015634	BrERF078	AT1G78080	0.1	0.44	0.227273		Bra008343	0.11	0.4	0.275	Bra003659	0.12	0.39	0.307692
	Bra008343	BrERF079	AT1G78080	0.12	0.48	0.25		Bra015634	0.11	0.4	0.275	Bra003659	0.08	0.33	0.242424
	Bra003659	BrERF080	AT1G78080	0.08	0.38	0.210526		Bra008343	0.08	0.33	0.242424	Bra015634	0.12	0.39	0.307692
	Bra032724	BrERF081	AT4G13620	0.09	0.45	0.2
	Bra027697	BrERF082	AT1G64380	0.1	0.5	0.2		Bra027736	0.12	0.28	0.428571
	Bra027736	BrERF083	AT1G64380	0.1	0.45	0.222222		Bra027697	0.12	0.28	0.428571
Group Ⅳ	Bra010383	BrERF084	AT4G28140	0.12	0.64	0.1875		Bra026280	0.08	0.4	0.2	Bra024222	0.1	0.37	0.27027
	Bra026280	BrERF085	AT4G28140	0.14	0.58	0.241379		Bra024222	0.1	0.46	0.217391	Bra010383	0.08	0.4	0.2
	Bra024222	BrERF086	AT4G28140	0.13	0.66	0.19697		Bra026280	0.1	0.46	0.217391	Bra031146	0.4	2.79	0.143369	Bra010383	0.1	0.37	0.27027
	Bra031146	BrERF087	AT2G20880	0.17	0.68	0.25		Bra024222	0.4	2.79	0.143369
	Bra007341	BrERF088	AT3G57600	0.1	0.5	0.2		Bra014617	0.07	0.29	0.241379
	Bra014617	BrERF089	AT3G57600	0.1	0.38	0.263158		Bra007341	0.07	0.29	0.241379
	Bra004978	BrERF090	AT2G40220	0.15	0.36	0.416667		Bra000178	0.11	0.26	0.423077
	Bra000178	BrERF091	AT2G40220	0.15	0.33	0.454545		Bra004978	0.11	0.26	0.423077
	Bra002159	BrERF092	AT5G18450	0.11	0.44	0.25		Bra023674	0.09	0.4	0.225	Bra006460	0.09	0.37	0.243243
	Bra023674	BrERF093	AT5G18450	0.09	0.43	0.209302		Bra006460	0.09	0.35	0.257143	Bra002159	0.09	0.4	0.225
	Bra006460	BrERF094	AT5G18450	0.11	0.36	0.305556		Bra023674	0.09	0.35	0.257143	Bra002159	0.09	0.37	0.243243
	Bra015840	BrERF095	AT1G75490	0.07	0.24	0.291667		Bra008200	0.06	0.26	0.230769	Bra003752	0.07	0.26	0.269231
	Bra003752	BrERF096	AT1G75490	0.07	0.36	0.194444		Bra015840	0.07	0.26	0.269231	Bra008200	0.05	0.25	0.2
	Bra008200	BrERF097	AT1G75490	0.08	0.32	0.25		Bra015840	0.06	0.26	0.230769	Bra003752	0.05	0.25	0.2
	Bra005113	BrERF098	AT2G38340	0.15	0.6	0.25
	Bra017011	BrERF099	AT2G40340	0.22	0.47	0.468085
	Bra034159	BrERF100	AT3G11020	0.19	0.55	0.345455		Bra029889	0.18	0.5	0.36	Bra001386	0.19	0.53	0.358491
	Bra001386	BrERF101	AT3G11020	0.25	0.58	0.431034		Bra029889	0.22	0.5	0.44	Bra034159	0.19	0.53	0.358491	Bra009112	0.36	1.38	0.26087
	Bra029889	BrERF102	AT3G11020	0.22	0.7	0.314286		Bra034159	0.18	0.5	0.36	Bra001386	0.22	0.5	0.44
	Bra009112	BrERF103	AT5G05410	0.2	0.66	0.30303		Bra028759	0.17	0.65	0.261538	Bra005852	0.18	0.79	0.227848
	Bra028759	BrERF104	AT5G05410	0.18	0.77	0.233766		Bra009112	0.17	0.65	0.261538	Bra005852	0.1	0.61	0.163934
	Bra005852	BrERF105	AT5G05410	0.18	0.71	0.253521		Bra028759	0.1	0.61	0.163934	Bra009112	0.18	0.79	0.227848
Group Ⅵ-L	Bra036360	BrERF106	AT3G25890	0.17	0.37	0.459459		Bra025170	0.15	0.4	0.375
	Bra025170	BrERF107	AT3G25890	0.1	0.31	0.322581		Bra036360	0.15	0.4	0.375
	Bra024743	BrERF108	AT1G25470	0.27	0.51	0.529412		Bra004318	0.76	1.77	0.429379
	Bra033923	BrERF109	AT1G68550	0.34	0.76	0.447368		Bra004033	0.21	0.69	0.304348	Bra004318	0.31	0.74	0.418919
	Bra004033	BrERF110	AT1G68550	0.24	0.96	0.25		Bra033923	0.21	0.69	0.304348	Bra004318	0.2	0.66	0.30303
	Bra004318	BrERF111	AT1G68550	0.25	0.76	0.328947		Bra004033	0.2	0.66	0.30303	Bra033923	0.31	0.74	0.418919
Group Ⅹ	Bra021048	BrERF112	AT4G17500	0.09	0.54	0.166667		Bra017495	0.23	0.8	0.2875	Bra024954	0.26	0.87	0.298851
	Bra021047	BrERF113
	Bra040159	BrERF114	AT4G17500	0.1	0.67	0.149254		Bra022115	0.28	1.06	0.264151	Bra024954	0.31	0.91	0.340659
	Bra022115	BrERF115	AT5G47220	0.11	0.67	0.164179		Bra017495	0.09	0.44	0.204545	Bra024954	0.1	0.37	0.27027
	Bra017495	BrERF116	AT5G47220	0.14	0.53	0.264151		Bra024954	0.1	0.39	0.25641	Bra022115	0.09	0.44	0.204545
	Bra024954	BrERF117	AT5G47220	0.14	0.52	0.269231		Bra017495	0.1	0.39	0.25641	Bra022115	0.1	0.37	0.27027
	Bra037630	BrERF118	AT2G44840	0.11	0.58	0.189655		Bra004873	0.1	0.61	0.163934
	Bra004873	BrERF119	AT2G44840	0.09	0.41	0.219512		Bra037630	0.1	0.61	0.163934
	Bra032665	BrERF120
	Bra021712	BrERF121	AT2G31230	0.06	0.45	0.133333		Bra015478	0.31	1.27	0.244094	Bra022832	0.05	0.4	0.125
Group Ⅺ	Bra022832	BrERF122	AT2G31230	0.05	0.46	0.108696		Bra015478	0.25	1.02	0.245098	Bra021712	0.05	0.4	0.125
	Bra018271	BrERF123	AT2G31230	0.08	0.46	0.173913		Bra032433	0.26	1.23	0.211382	Bra015478	0.24	1.15	0.208696
	Bra032433	BrERF124	AT1G06160	0.1	0.5	0.2		Bra015478	0.12	0.43	0.27907	Bra018271	0.26	1.23	0.211382
	Bra015478	BrERF125	AT1G06160	0.14	0.39	0.358974		Bra032433	0.12	0.43	0.27907	Bra021712	0.31	1.27	0.244094
	Bra023746	BrERF126
	Bra006222	BrERF127	AT5G13910	0.08	0.38	0.210526		Bra023440	0.08	0.4	0.2	Bra008793	0.13	0.51	0.254902
	Bra026949	BrERF128	AT1G12890	0.25	0.47	0.531915
	Bra010901	BrERF129	AT1G28160	0.06	0.37	0.162162		Bra030076	0.09	0.33	0.272727	Bra032881	0.13	0.31	0.419355
	Bra030076	BrERF130	AT1G28160	0.06	0.3	0.2		Bra010901	0.09	0.33	0.272727	Bra032881	0.11	0.26	0.423077
	Bra006466	BrERF131	AT5G18560	0.09	0.32	0.28125		Bra023684	0.06	0.28	0.214286	Bra002168	0.11	0.31	0.354839
	Bra002168	BrERF132	AT5G18560	0.08	0.3	0.266667		Bra023684	0.07	0.25	0.28	Bra006466	0.11	0.31	0.354839
	Bra023684	BrERF133	AT5G18560	0.07	0.25	0.28		Bra006466	0.06	0.28	0.214286	Bra002168	0.07	0.25	0.28
	Bra012499	BrERF173	AT1G24590	0.09	0.43	0.209302		Bra010972	0.08	0.3	0.266667
	Bra010972	BrERF174	AT1G24590	0.09	0.32	0.28125		Bra012499	0.08	0.3	0.266667
	Bra026942	BrERF175	AT1G12980	0.32	0.76	0.421053		Bra019801	0.23	0.45	0.511111
	Bra019801	BrERF176	AT1G12980	0.25	0.54	0.462963		Bra026942	0.23	0.45	0.511111
Group Ⅸ	Bra014925	BrERF134	AT3G23230	0.05	0.59	0.0847458		Bra023748	0.04	0.4	0.1
	Bra023748	BrERF135	AT3G23230	0.05	0.55	0.0909091		Bra014925	0.04	0.4	0.1
	Bra013310	BrERF136	AT4G18450	0.16	0.36	0.444444
	Bra014924	BrERF137	AT3G23220	0.13	0.69	0.188406		Bra023749	0.22	0.61	0.360656
	Bra023749	BrERF138						Bra014924	0.22	0.61	0.360656
	Bra027493	BrERF139	AT5G43410	0.05	0.61	0.0819672		Bra032512	0.11	1.08	0.101852	Bra015310	0.11	1.22	0.0901639
	Bra015310	BrERF140	AT1G04370	0.03	0.39	0.0769231		Bra032512	0.03	0.3	0.1
	Bra032512	BrERF141	AT1G04370	0.06	0.41	0.146341		Bra015310	0.03	0.3	0.1
	Bra024953	BrERF142	AT5G47230	0.12	0.51	0.235294		Bra017493	0.09	0.33	0.272727	Bra021049	0.33	1.22	0.270492
	Bra017493	BrERF143	AT5G47230	0.11	0.52	0.211538		Bra024953	0.09	0.33	0.272727	Bra021049	0.29	0.96	0.302083
	Bra040158	BrERF144	AT4G17490	0.12	0.5	0.24		Bra017493	0.29	1.07	0.271028	Bra021049	0.12	0.4	0.3	Bra024953	0.35	1.09	0.321101
	Bra021049	BrERF145	AT4G17490	0.15	0.5	0.3		Bra017493	0.29	0.96	0.302083	Bra024953	0.33	1.22	0.270492
	Bra035732	BrERF146	AT5G51190	0.09	0.46	0.195652
	Bra029319	BrERF147	AT5G61600	0.14	0.53	0.264151		Bra012938	0.11	0.34	0.323529
	Bra012938	BrERF148	AT5G61600	0.09	0.44	0.204545		Bra029319	0.11	0.34	0.323529
	Bra001784	BrERF149	AT3G20310	0.07	0.6	0.116667		Bra038261	0.08	0.27	0.296296	Bra035792	0.06	0.39	0.153846
	Bra035792	BrERF150	AT3G20310	0.06	0.67	0.0895522		Bra001784	0.06	0.39	0.153846	Bra038261	0.09	0.43	0.209302
	Bra038261	BrERF151	AT3G20310	0.11	0.64	0.171875		Bra035792	0.09	0.43	0.209302	Bra001784	0.08	0.27	0.296296
	Bra018864	BrERF152	AT1G50640	0.14	0.73	0.191781		Bra035792	0.15	0.73	0.205479	Bra038261	0.17	0.65	0.261538	Bra001784	0.18	0.81	0.222222
	Bra028690	BrERF153	AT5G07580	0.13	0.51	0.254902		Bra009250	0.05	0.36	0.138889	Bra012939	0.23	0.88	0.261364
	Bra009250	BrERF154	AT5G07580	0.09	0.44	0.204545		Bra028690	0.05	0.36	0.138889	Bra012939	0.18	0.62	0.290323
	Bra035919	BrERF155	AT5G61590	0.05	0.34	0.147059		Bra012939	0.06	0.22	0.272727
	Bra012939	BrERF156	AT5G61590	0.06	0.29	0.206897		Bra035919	0.06	0.22	0.272727	Bra009250	0.18	0.62	0.290323
Group Ⅶ	Bra021543	BrERF157	AT3G14230	0.1	0.47	0.212766		Bra001541	0.13	0.43	0.302326	Bra027355	0.09	0.34	0.264706
	Bra027355	BrERF158	AT3G14230	0.09	0.49	0.183673		Bra021543	0.09	0.34	0.264706	Bra001541	0.11	0.37	0.297297
	Bra001541	BrERF159	AT3G14230	0.13	0.57	0.22807		Bra027355	0.11	0.37	0.297297	Bra021543	0.13	0.43	0.302326
	Bra030919	BrERF160	AT1G53910	0.1	0.54	0.185185		Bra027355	0.22	1.12	0.196429	Bra001541	0.23	1.07	0.214953
	Bra022176	BrERF161	AT3G16770	0.12	0.5	0.24		Bra001640	0.12	0.39	0.307692	Bra021200	0.1	0.33	0.30303
	Bra021200	BrERF162	AT3G16770	0.09	0.46	0.195652		Bra022176	0.1	0.33	0.30303	Bra001640	0.11	0.38	0.289474
	Bra001640	BrERF163	AT3G16770	0.12	0.62	0.193548		Bra022176	0.12	0.39	0.307692	Bra021200	0.11	0.38	0.289474
	Bra021401	BrERF164	AT2G47520	0.25	0.56	0.446429
	Bra016063	BrERF165	AT1G72360	0.27	0.71	0.380282		Bra003883	0.2	0.54	0.37037
	Bra003883	BrERF166	AT1G72360	0.26	0.77	0.337662		Bra016063	0.2	0.54	0.37037
	Bra036016	BrERF167	AT5G44210	0.18	0.49	0.367347		Bra015266	0.28	1.31	0.21374
	Bra006325	BrERF168
	Bra015266	BrERF169	AT1G03800	0.31	0.76	0.407895		Bra036016	0.28	1.31	0.21374
	Bra034624	BrERF170	AT4G34410	0.12	0.75	0.16		Bra011529	0.15	0.74	0.202703	Bra017656	0.14	0.56	0.25
	Bra011529	BrERF171	AT4G34410	0.13	0.8	0.1625		Bra017656	0.13	0.5	0.26	Bra034624	0.15	0.74	0.202703
	Bra017656	BrERF172	AT4G34410	0.1	0.74	0.135135		Bra011529	0.13	0.5	0.26	Bra034624	0.14	0.56	0.25
Group Ⅷ	Bra032898	BrERF177	AT1G28360	0.13	0.38	0.342105		Bra030094	0.13	0.31	0.419355	Bra010881	0.09	0.24	0.375
	Bra010881	BrERF178	AT1G28360	0.1	0.49	0.204082		Bra030094	0.11	0.35	0.314286	Bra032898	0.09	0.24	0.375
	Bra030094	BrERF179	AT1G28360	0.12	0.57	0.210526		Bra010881	0.11	0.35	0.314286	Bra032898	0.13	0.31	0.419355
	Bra005480	BrERF180	AT2G33710	0.1	0.4	0.25		Bra021871	0.14	0.36	0.388889
	Bra021871	BrERF181	AT2G33710	0.13	0.37	0.351351		Bra005480	0.14	0.36	0.388889
	Bra008835	BrERF182	AT5G13330	0.1	0.56	0.178571		Bra006195	0.07	0.34	0.205882	Bra023404	0.1	0.29	0.344828
	Bra023404	BrERF183	AT5G13330	0.1	0.49	0.204082		Bra006195	0.07	0.37	0.189189	Bra008835	0.1	0.29	0.344828
	Bra006195	BrERF184	AT5G13330	0.11	0.49	0.22449		Bra023404	0.07	0.37	0.189189	Bra008835	0.07	0.34	0.205882
	Bra032901	BrERF185	AT1G28370	0.3	0.76	0.394737		Bra010880	0.2	0.62	0.322581	Bra030095	0.22	0.46	0.478261
	Bra032900	BrERF186
	Bra010880	BrERF187	AT1G28370	0.17	0.51	0.333333		Bra030095	0.11	0.42	0.261905	Bra032901	0.2	0.62	0.322581
	Bra030095	BrERF188	AT1G28370	0.18	0.51	0.352941		Bra010880	0.11	0.42	0.261905	Bra032901	0.22	0.46	0.478261
	Bra009272	BrERF189	AT5G07310	0.07	0.26	0.269231		Bra005932	0.06	0.26	0.230769	Bra028703	0.09	0.27	0.333333
	Bra005932	BrERF190	AT5G07310	0.08	0.36	0.222222		Bra009272	0.06	0.26	0.230769	Bra028703	0.09	0.28	0.321429
	Bra028703	BrERF191	AT5G07310	0.09	0.37	0.243243		Bra009272	0.09	0.27	0.333333	Bra005932	0.09	0.28	0.321429
	Bra019622	BrERF192	AT5G61890	0.09	0.35	0.257143
	Bra029302	BrERF193	AT5G61890	0.08	0.47	0.170213		Bra005932	0.19	0.89	0.213483	Bra009272	0.18	0.83	0.216867
	Bra031903	BrERF194	AT5G64750	0.09	0.51	0.176471		Bra024325	0.08	0.34	0.235294	Bra037794	0.13	0.48	0.270833
	Bra024325	BrERF195	AT5G64750	0.1	0.54	0.185185		Bra037794	0.12	0.41	0.292683	Bra031903	0.08	0.34	0.235294
	Bra037794	BrERF196	AT5G64750	0.13	0.6	0.216667		Bra024325	0.12	0.41	0.292683	Bra031903	0.13	0.48	0.270833
	Bra039658	BrERF197	AT1G53170	0.24	0.49	0.489796		Bra030957	0.13	0.39	0.333333	Bra027270	0.29	1.2	0.241667
	Bra030957	BrERF198	AT1G53170	0.17	0.42	0.404762		Bra039658	0.13	0.39	0.333333	Bra027270	0.24	1.13	0.212389
	Bra038107	BrERF199						Bra021594	0.33	1.25	0.264	Bra039658	0.23	0.65	0.353846
	Bra027270	BrERF200	AT3G15210	0.09	0.52	0.173077		Bra001588	0.08	0.64	0.125	Bra021594	0.11	0.61	0.180328
	Bra001588	BrERF201	AT3G15210	0.09	0.38	0.236842		Bra027270	0.08	0.64	0.125	Bra021594	0.11	0.51	0.215686
	Bra021594	BrERF202	AT3G15210	0.12	0.53	0.226415		Bra001588	0.11	0.51	0.215686	Bra027270	0.11	0.61	0.180328
Group Ⅴ	Bra003701	BrERF203
	Bra036543	BrERF204	AT5G25390	0.11	0.41	0.268293		Bra009837	0.11	0.46	0.23913	Bra008985	0.16	1.22	0.131148
	Bra009837	BrERF205	AT5G25390	0.16	0.42	0.380952		Bra036543	0.11	0.46	0.23913	Bra008985	0.22	1.88	0.117021
	Bra008985	BrERF206	AT5G11190	0.06	0.5	0.12		Bra009837	0.22	1.88	0.117021	Bra036543	0.16	1.22	0.131148
	Bra016663	BrERF207	AT1G15360	0.06	0.37	0.162162		Bra026140	0.03	0.43	0.0697674	Bra026770	0.07	0.37	0.189189
	Bra026140	BrERF208	AT1G15360	0.05	0.39	0.128205		Bra026770	0.07	0.39	0.179487	Bra016663	0.03	0.43	0.0697674
	Bra026770	BrERF209	AT1G15360	0.1	0.41	0.243902		Bra026140	0.07	0.39	0.179487	Bra016663	0.07	0.37	0.189189
	Bra016367	BrERF210	AT1G22985	0.19	1.48	0.128378		Bra012352	0.14	0.45	0.311111	Bra003936	0.22	1.1	0.2
	Bra012352	BrERF211	AT1G22985	0.15	1.19	0.12605		Bra016367	0.14	0.45	0.311111
	Bra020490	BrERF212	AT5G25190	0.09	0.56	0.160714		Bra036536	0.09	0.37	0.243243	Bra009824	0.07	0.31	0.225806
	Bra009824	BrERF213	AT5G25190	0.08	0.52	0.153846		Bra020490	0.07	0.31	0.225806	Bra036536	0.09	0.39	0.230769
	Bra036536	BrERF214	AT5G25190	0.11	0.5	0.22		Bra020490	0.09	0.37	0.243243	Bra009824	0.09	0.39	0.230769
Group Ⅵ	Bra004548	BrERF215	AT2G46310	0.19	0.91	0.208791		Bra007621	0.48	1.35	0.355556	Bra003462	0.35	1.66	0.210843
	Bra003462	BrERF216	AT3G61630	0.26	0.89	0.292135		Bra007621	0.18	0.54	0.333333	Bra004548	0.35	1.66	0.210843
	Bra007963	BrERF217	AT1G71130	0.12	0.6	0.2		Bra003936	0.11	0.5	0.22
	Bra003936	BrERF218	AT1G71130	0.11	0.56	0.196429		Bra007963	0.11	0.5	0.22	Bra016367	0.22	1.1	0.2
	Bra019270	BrERF219	AT4G23750	0.16	0.71	0.225352		Bra013730	0.1	0.44	0.227273	Bra000736	0.32	1.03	0.31068
	Bra013730	BrERF220	AT4G23750	0.12	0.62	0.193548		Bra019270	0.1	0.44	0.227273	Bra000736	0.35	0.87	0.402299
	Bra000736	BrERF221	AT4G11140	0.17	0.53	0.320755		Bra013730	0.35	0.87	0.402299	Bra019270	0.32	1.03	0.31068
	Bra003068	BrERF222	AT5G53290	0.16	0.45	0.355556		Bra022643	0.08	0.35	0.228571	Bra029079	0.1	0.34	0.294118
	Bra022643	BrERF223	AT5G53290	0.17	0.55	0.309091		Bra003068	0.08	0.35	0.228571	Bra029079	0.09	0.43	0.209302
	Bra029079	BrERF224	AT5G53290	0.19	0.57	0.333333		Bra003068	0.1	0.34	0.294118	Bra022643	0.09	0.43	0.209302
	Bra026295	BrERF225	AT4G27950	0.16	0.47	0.340426		Bra010389	0.16	0.49	0.326531
	Bra040839	BrERF226
	Bra010389	BrERF227	AT4G27950	0.15	0.44	0.340909		Bra026295	0.16	0.49	0.326531
Group Xb-L	Bra008460	BrERF228	AT1G80580	0.2	0.53	0.377358
	Bra020063	BrERF229	AT5G19790	0.09	0.42	0.214286		Bra006518	0.11	0.31	0.354839	Bra002262	0.03	0.43	0.0697674
	Bra002262	BrERF230	AT5G19790	0.07	0.55	0.127273		Bra020063	0.09	0.43	0.209302	Bra006518	0.1	0.4	0.25
	Bra006518	BrERF231	AT5G19790	0.1	0.46	0.217391		Bra020063	0.11	0.31	0.354839	Bra002262	0.1	0.4	0.25
	Bra019087	BrERF232						Bra010429	0.17	0.33	0.515152
	Bra019086	BrERF233
	Bra010429	BrERF234						Bra019087	0.17	0.33	0.515152
	Bra012123	BrERF235	AT5G67000	0.24	0.5	0.48
	Bra034250	BrERF236
AP2 Subfamily	Bra007066	BrAP2-1	AT3G54320	0.08	0.46	0.173913		Bra003178	0.07	0.41	0.170732
	Bra003178	BrAP2-2	AT3G54320	0.1	0.46	0.217391		Bra007066	0.07	0.41	0.170732
	Bra011782	BrAP2-3	AT4G37750	0.06	0.36	0.166667		Bra017852	0.05	0.28	0.178571	Bra010610	0.05	0.24	0.208333
	Bra035137	BrAP2-4	AT1G79700	0.12	0.44	0.272727		Bra026082	0.15	0.81	0.185185
	Bra026082	BrAP2-5	AT1G16060	0.07	0.52	0.134615		Bra035137	0.15	0.81	0.185185
	Bra012139	BrAP2-6	AT5G67180	0.13	0.44	0.295455		Bra017809	0.36	1.84	0.195652	Bra011741	0.35	2.13	0.164319
	Bra017809	BrAP2-7	AT4G36920	0.06	0.34	0.176471		Bra011741	0.04	0.23	0.173913	Bra012139	0.36	1.84	0.195652
	Bra011741	BrAP2-8	AT4G36920	0.05	0.31	0.16129		Bra017809	0.04	0.23	0.173913	Bra012139	0.35	2.13	0.164319
	Bra017852	BrAP2-9	AT4G37750	0.06	0.3	0.2		Bra011782	0.05	0.28	0.178571	Bra010610	0.06	0.25	0.24
	Bra009026	BrAP2-10	AT5G10510	0.06	0.47	0.12766		Bra006065	0.09	0.39	0.230769	Bra028584	0.05	0.34	0.147059
	Bra008040	BrAP2-11	AT1G72570	0.1	0.44	0.227273
	Bra020444	BrAP2-12	AT5G57390	0.07	0.47	0.148936
	Bra018899	BrAP2-13	AT1G51190	0.04	0.36	0.111111		Bra031234	0.14	0.98	0.142857	Bra030451	0.05	0.28	0.178571
	Bra030451	BrAP2-14	AT1G51190	0.04	0.36	0.111111		Bra031234	0.13	1.09	0.119266	Bra018899	0.05	0.28	0.178571
	Bra031234	BrAP2-15	AT3G20840	0.03	0.37	0.0810811		Bra018899	0.14	0.98	0.142857	Bra023921	0.04	0.27	0.148148
	Bra028584	BrAP2-16	AT5G10510	0.03	0.42	0.0714286		Bra009026	0.05	0.34	0.147059	Bra006065	0.05	0.36	0.138889
	Bra024394	BrAP2-17	AT5G65510	0.17	0.44	0.386364		Bra028584	0.21	1.12	0.1875	Bra009026	0.2	1.08	0.185185
	Bra023617	BrAP2-18	AT5G17430	0.1	0.37	0.27027		Bra013978	0.09	0.26	0.346154
	Bra013978	BrAP2-19	AT5G17430	0.08	0.35	0.228571		Bra023617	0.09	0.26	0.346154
	Bra010610	BrAP2-20	AT4G37750	0.07	0.31	0.225806		Bra017852	0.06	0.25	0.24	Bra011782	0.05	0.24	0.208333
	Bra006065	BrAP2-21	AT5G10510	0.05	0.44	0.113636		Bra009026	0.09	0.38	0.236842	Bra028584	0.05	0.36	0.138889
	Bra011939	BrAP2-22	AT2G28550	0.08	0.57	0.140351		Bra000487	0.08	0.42	0.190476
	Bra000487	BrAP2-23	AT2G28550	0.13	0.5	0.26		Bra011939	0.08	0.42	0.190476
	Bra000237	BrAP2-24	AT2G41710	0.05	0.34	0.147059		Bra004641	0.04	0.33	0.121212
	Bra034249	BrAP2-25
	Bra023921	BrAP2-26	AT3G20840	0.03	0.38	0.0789474		Bra031234	0.04	0.27	0.148148	Bra018899	0.15	0.96	0.15625
	Bra004641	BrAP2-27	AT2G41710	0.05	0.41	0.121951		Bra000237	0.04	0.33	0.121212
	Bra020262	BrAP2-28	AT5G60120	0.08	0.31	0.258065		AT5G60120	0.11	0.29	0.37931
	Bra002510	BrAP2-29	AT5G60120	0.1	0.36	0.277778		Bra020262	0.11	0.29	0.37931
	Bra007123	BrAP2-30	AT3G54990	0.08	0.4	0.2
RAV Subfamily	Bra026509	BrRAV-1	AT1G13260	0.16	0.74	0.216216		Bra026917	0.19	1.04	0.182692
	Bra024735	BrRAV-2	AT1G25560	0.09	0.5	0.18		Bra011002	0.07	0.31	0.225806
	Bra025159	BrRAV-3	AT3G25740	0.12	0.65	0.184615		Bra026916	0.26	1.52	0.171053
	Bra019821	BrRAV-4	AT1G13260	0.06	0.65	0.0923077		Bra026917	0.05	0.29	0.172414
	Bra026917	BrRAV-5	AT1G13260	0.06	0.68	0.0882353		Bra019821	0.05	0.29	0.172414	Bra026509	0.19	1.04	0.182692
	Bra011002	BrRAV-6	AT1G25560	0.12	0.55	0.218182		Bra024735	0.07	0.31	0.225806
	Bra018894	BrRAV-7	AT1G51120	0.16	0.56	0.285714		Bra030458	0.14	0.43	0.325581	Bra014282	0.15	0.42	0.357143
	Bra038346	BrRAV-8	AT1G68840	0.1	0.49	0.204082		Bra011002	0.2	0.87	0.229885	Bra024735	0.17	0.8	0.2125
	Bra014282	BrRAV-9	AT1G50680	0.16	0.5	0.32		Bra030476	0.22	0.61	0.360656
	Bra018854	BrRAV-10
	Bra030458	BrRAV-11	AT1G51120	0.11	0.46	0.23913		Bra018894	0.14	0.43	0.325581	Bra014282	0.09	0.37	0.243243
	Bra018869	BrRAV-12	AT1G50680	0.17	0.66	0.257576
	Bra018868	BrRAV-13						Bra030476	0.21	0.53	0.396226
	Bra030476	BrRAV-14						Bra018868	0.21	0.53	0.396226	Bra014282	0.22	0.61	0.360656
Solosist	Bra034895	Brsolosist	AT4G13040	0.18	0.41	0.439024
